# Supplementary material for: A facile DNA coacervate platform for engineering wetting, engulfment, fusion and transient behavior
Source: Commun Chem. 2024 May 1;7:100. doi: 10.1038/s42004-024-01185-4 (PMC11063173; doi:10.1038/s42004-024-01185-4)
Supplement: Supplementary file 4 — Supplementary Data 1 [file 42004_2024_1185_MOESM4_ESM.xlsx]

## Sheet: Figure 2c
	P4-2	P6	P8-1	P8-2	P8-3
Average Diameter (µm)	13.2407	12.5377	7.5036	4.99927	5.63413
STD	3.3569	2.70309	1.5263	0.934542	1.08859
Diameter (µm)	11.56	8.68	7.38	5.56	6.75
	12.46	10.49	8.44	7.48	4.18
	15.66	9.15	8.12	4.38	5.05
	13.05	12.09	4.8	4.9	4.42
	14.03	16.07	6.93	5.85	4.67
	16	9.49	6.96	5.18	5.68
	14.62	12.35	7.83	7.6	5.2
	12.43	14.35	6.88	4.7	4.54
	9.11	15.35	7.68	5.35	4.26
	14.15	15.8	8.66	4.64	8.05
	9.3	14.2	7.35	5.21	6.33
	12.01	12.72	7.4	4.07	5.87
	11.76	12.68	7.2	4.31	7.24
	11.6	13.5	9.87	5.32	6
	9.6	10.5	8.12	7.32	7.63
	14.91	13.23	8.19	4.07	5.04
	13.2	14.7	6.53	3.81	5.69
	9.88	10.99	7.14	4.38	5.88
	9.38	11.25	6.52	6.08	5.59
	12.96	13.51	6.18	6.49	4.61
	9.34	14.47	6.07	4.27	6.1
	10.64	17.67	8.11	3.35	5.71
	16.96	15.59	6.87	4.16	5.1
	16.2	14.54	5.87	4.03	7.1
	11.13	11.21	8.82	3.46	6.11
	10.99	10.79	6.46	5.46	4.11
	13.31	12.84	8.82	3.75	6.1
	13.5	16.69	7.98	6.13	5.02
	9.42	10.71	7.81	5.27	5.68
	10	10.41	5.6	4.05	5.65
	8.75	14.3	7.21	4.05	4.58
	11	15.4	8.55	4.32	4.95
	15.52	13.55	8.44	5.38	4.72
	12.15	10.97	7.25	4.6	5.56
	14.24	17.69	8.81	4.82	8.27
	12.05	13.93	6.82	6.66	5.78
	11.44	15.82	6.81	6.2	7.12
	9.36	11.12	8.11	5.8	6.23
	10.51	13.04	6.19	5.83	5.26
	16.78	12.28	8.35	5.06	4.86
	9.93	16.05	7.66	4.51	5.34
	13.15	11.25	7.85	4.28	3.98
	9.19	13.79	7.29	5.09	6.16
	15.24	13.12	8.06	5.76	6.43
	11.25	13.17	6.33	4.92	5.72
	9.29	10.8	7.81	5.21	6.98
	15.69	18.85	6.22	4.64	6.69
	12.7	10.97	7.41	4.56	7.35
	11.4	14.45	7.38	5.92	6.15
	9.69	13.41	6.69	4.69	6.25
	8.89	11.78	6.79	4.09	4
	12.48	14.89	5.94	3.83	4.4
	7.63	15.86	5.88	3.6	5.48
	12.23	22.89	7.07	5.26	5.66
	14.88	14.25	7.85	5.34	5.55
	13.74	15.55	12.22	3.66	7
	8.48	8.97	6.3	4.89	5.5
	17.94	14.61	7.05	5.3	6.16
	16.3	18.19	7.95	4.38	6.35
	14.09	8.82	7.9	4.07	4.91
	11.86	14.76	7.7	4.8	5.37
	9.69	14.08	8.09	4.09	4.44
	11.97	17.22	9.36	4.22	5.34
	12.53	11.36	6.89	3.94	4.22
	10.58	13.97	6.86	4.7	3.9
	14.15	14.38	6.09	3.61	4.4
	14.69	16.85	6.62	4.72	5.31
	8.96	14.95	9.14	6.93	4.01
	8.21	10.72	9.52	3.92	6.41
	16.17	10.26	8.23	4.26	4.92
	9.93	10.68	5.78	3.62	5.81
	10.52	14.07	6.39	3.86	4.64
	12.02	16.52	7.18	6	3.81
	12.61	9.59	8.57	5.11	5.39
	14.81	11.88	7.66	4.22	6.27
	17.45	10.48	5.82	6.33	5.48
	10.63	7.5	6.87	6.24	5.53
	12.48	10.29	10.58	4.7	6.02
	11.11	8.7	5.49	4.89	8.52
	9.02	14.69	7.76	5	6.18
	13.01	5.16	6.79	3.16	6.62
	13.57	11.35	6.36	3.99	4.32
	11.64	11.71	5.53	4.18	3.65
	9.68	15.95	5.61	3.66	3.84
	15.31	9.34	6.12	4.45	4.56
	16.84	11.83	5.27	4.97	3.82
	13.21	13.1	5.59	5.37	6.68
	11.75	11.88	8.5	4.68	5.76
	12.42	7.69	5.01	4.91	6.81
	11.87	8.89	5.33	4.79	5.13
	12.13	12.55	6.6	4.67	5.51
	21.57	12.07	5.64	4.7	5.18
	19.29	9.1	4.84	5.63	6.34
	11.1	9.81	6.19	4.27	4.96
	11.79	10.81	6.82	4.93	5.77
	10.98	12.64	7.94	3.19	5.56
	7.73	16.07	5.95	3.61	6.63
	8.15	14.44	5.98	3.92	5.81
	12.91	13.38	6.36	3.99	5.58
	15.24	9.91	5.38	4.96	7.95
	16.18	13.94	8.06	5.11	4.66
	17.83	15.75	8.19	4.74	3.78
	12.12	13.34	6.71	6.35	4.26
	10.42	11.05	6.52	4.93	5.43
	17.86	9.44	6.91	4.73	7.27
	18.5	9.56	6.79	4.67	5.59
	13.83	7.93	6.71	4.39	4.76
	8.42	13.51	6.3	7.01	5.2
	14.43	11.08	5.43	4.87	6.08
	12.72	9.41	6	5.05	5
	10.62	8.24	7.78	6.18	7.52
	14.76	12.14	5.66	6.74	6.21
	13.8	8.8	5.85	5.63	5.14
	21.02	11.24	6.84	5.52	7.03
	10.89	8.97	5.96	4.56	7.2
	13.44	13.17	5.97	4.72	7.78
	15.24	14.02	5.43	4.81	5.98
	11.62	11.21	11.03	3.73	4.48
	11.81	13.68	9.68	3.98	6.74
	19.61	15.36	9.68	5.58	5.09
	16.68	8.52	10.94	4.53	4.42
	10.22	12.95	9.34	6.86	4.52
	21.5	9.85	9.55	4.76	5.91
	17.55	11.05	9.24	5.39	5.21
	11.78	16.96	11.75	6.25	5.55
	16.16	12.1	7.93	5.51	7.68
	11.44	10.87	8.75	6.45	5.25
	9.61	10.59	8.14	6.67	3.67
	10.27	15.51	7.13	5.53	4.39
	13.18	9.55	8.17	5.77	5.96
	21.78	15.54	12.22	5.14	4.67
	12.59	9.22	7.9	4.55	5.58
	20.64	9.57	6.99	4.19	7.39
	15.21	8.71	7.1	5.52	6.19
	19.97	11.74	8.99	5.28	5.66
	10.27	13.84	10.27	4.26	6.69
	11.96	11.13	9.95	5.23	8.17
	13.41	9.16	9.99	4.72	4.55
	23.06	12.95	8.59	6.75	6.01
	19.15	10.04	7.42	6.02	5.41
	10.64	14.45	7.64	4.98	4.8
	14.88	15.71	7.52	5.06	7.64
	10.4	11.13	8.65	5.18	6.41
	18.6	12.01	8.64	6.87	4.24
	19.44	14.39	7.56	5.21	5.37
	17.54	12.82	6.45	5.98	6.66
	21.05	12.2	12.92	6.34	7.16
	17.16	12.55	9.02	5.47	6.5
	15.71	15.43	8.84	5.54	3.89
	14.4	11.86	9.25	6.04	5.17

## Sheet: Figure 3h
	10/30/50 eq		10 eq							30 eq							50 eq
	0 h		0.2 h	0.5h	1 h	1.5 h	2 h	2.5 h		0.2 h	0.5h	1 h	1.5 h	2 h	2.5 h		0.2 h	0.5h	1 h	1.5 h	2 h	2.5 h
Average Diameter (µm)	5.147		0	0.5265	1.2365	1.8885	2.2365	2.923		0	0	0	0	0.7405	2.3835		0	0	0	0	0	3.2795
STD	1.91516			0.127604	0.189058	0.190978	0.394402	0.591507						0.213553	0.602812						0	0.64112
Diameter (µm)	4.34			0.6	1.22	2.08	1.65	2.89						1.44	1.51							4.07
	2.99			0.5	1.63	1.66	2.09	2.84						0.82	2.27							3.34
	3.53			0.6	1.14	1.89	2.98	2.83						0.84	2.98							3.3
	3.2			0.47	1.54	1.66	2.18	3.93						0.98	2.29							2.2
	2.29			0.44	1.07	1.89	1.9	1.98						0.73	3.2							3.5
	2.14			0.53	1	1.8	2.53	2.16						0.81	2.17							2.25
	3.98			0.44	1.15	1.87	1.85	2.18						0.78	2.46							3.65
	3.4			0.34	1.09	1.71	2.78	3.57						0.46	3.16							3.69
	3.22			0.52	1.24	2.14	2.21	3.36						0.66	1.7							3.82
	3.45			0.33	1.09	1.38	1.95	3.05						0.71	3.42							4.34
	2.58			0.39	1.42	1.89	1.92	2.58						0.95	3.42							3.12
	3.44			0.65	1.41	2.04	2.18	3.94						0.63	1.4							2.82
	2.76			0.49	1.13	1.92	1.87	3.43						0.73	2.73							3.04
	3.76			0.45	1.43	2.01	2.37	3.8						0.59	2.29							2.74
	2.75			0.65	1.58	1.68	2.76	2.39						0.5	2.42							3.42
	2.18			0.58	1.01	2.04	2.66	2.85						0.8	1.92							2.69
	2.05			0.41	1.14	1.9	1.92	2.41						0.48	2.19							4.6
	3.66			0.72	1.13	2.03	1.85	2.31						0.58	2.54							2.55
	2.83			0.86	1.22	2.19	2.14	3.3						0.73	1.54							2.8
	3.01			0.56	1.09	1.99	2.94	2.66						0.59	2.06							3.65
	4.55
	4.7
	4.94
	6.65
	5.96
	4.51
	6.94
	5.98
	4.94
	5.89
	6
	5.86
	5.34
	4.94
	3.75
	7.65
	3.26
	4.02
	3.64
	4.54
	5.49
	6.94
	7.27
	6.91
	6.28
	7.98
	6.82
	7.33
	5.87
	8.1
	5.75
	8.48
	7.99
	8.59
	7.51
	6.24
	9.28
	6.93
	7.37
	6.07

## Sheet: Figure 3i
	10 eq	30 eq	50 eq
Average time (h)	0.433333	1.8	2.8
STD	0.262467	0.408248	1.41421
time (h)	0.3	1.3	4.8
	0.8	1.8	1.8
	0.2	2.3	1.8

## Sheet: Figure 3j
	0.1 U µL-1	0.05 U µL-1	0.03 U µL-1
Average time (h)	0.433333	1.3	2.96667
STD	0.262467	0	1.31233
time (h)	0.3	1.3	1.8
	0.8	1.3	2.3
	0.2	1.3	4.8
